# Supplementary material for: Emergence and Pathogenicity of Highly Virulent Cryptococcus gattii Genotypes in the Northwest United States
Source: PLoS Pathog. 2010 Apr 22;6(4):e1000850. doi: 10.1371/journal.ppat.1000850 (PMC2858702; doi:10.1371/journal.ppat.1000850)
Supplement: Table S1 — Primers used in the study. (0.03 MB XLS) [file ppat.1000850.s006.xls]

## Sheet: Sheet1
Primer name	Primer Sequence	Genetic marker amplified
JOHE10451	TACATCACCGGTCATATCTGC	SXI1α
JOHE10452	CTGGAGAAGCGCCTCACTGGA
JOHE14115	AGGGTACGTTTGAGGCCAGTT	SXI1α alternative
JOHE14116	GAAAGCGTTGGCAAGGAATGA
JOHE10453	TGATCGCACGAGCCAAATCCC	SXI2a
JOHE10454	GGCTTCCTGACAACACTTCTA
YL001	TGTCTTCTGACACCCAGTCG	SXI2a internal
YL002	TCAGAAAGCCAATTCCATCC
JOHE14408	ATCCTTTGCAGACGACTTGA	IGS
JOHE14409	GTGATCAGTGCATTGCATGA
JOHE14976	GCACGCTCTTCTCGCCTTCAC	TEF1
JOHE14977	GTAGTCGGCGTAGGTCTCAAC
JOHE14968	CCACCGAACCCTTCTAGGATA	GPD1
JOHE14969	CTTCTTGGCACCTCCCTTGAG
JOHE14970	AACATGTTCCCTGGGCCTGTG	LAC1
JOHE14971	ATGAGAATTGAATCGCCTTGT
JOHE14386	CCGGAACTGACCACTTCATC	CAP10
JOHE14387	GCCCACTCAAGACACAACCT
JOHE14974	CTCTCATTGTTCGCCGCTACT	PLB1
JOHE14975	GGAAGCCGAGGTCTGATTTGG
JOHE14972	TGCCCTGGATCCTAATGCTCT	MPD1
JOHE14973	ACCCAGACTGCCGCTGTCGTC
JOHE15459	AATCTGTGACTTTGGCCTTGC	HOG1
JOHE15460	TTCGCTGTACATCATCACCTT
JOHE15431	CTCCATTCACTGCGCCAATAA	BWC1
JOHE15432	ATACGTGCCCTCAAAGATTCT
JOHE15445	AGTGCGTCATCGTCGATTAGG	CNB1
JOHE15446	TCTTCGCTCGAAATCTTTCAA
JOHE15471	TTCGGTACCATCCTGAGTTAT	TOR1
JOHE15472	TTAGCCAAGGTCTTCCCACTG
JOHE15449	TCAGCACCGCTATTCTTCTTA	CRG1
JOHE15450	TACCTAGCACCCGCGTCTCCT
JOHE15451	TTATGCGTACGCTTTGAACAT	FHB1
JOHE15452	CCGTCTTCCCGCTTGACAGAA
JOHE15453	TCAACTGTACTGACGCTGACC	FTR1
JOHE15454	GATGCTCAACTTACACCACCA
JOHE15437	TCCGCTGCACAAGTGATACCC	CAP59
JOHE15438	CTCTACGTCGAGCAAGTCAAG
JOHE20264	CAGAGAAGGCAAAAGGATCG	VNTR3
JOHE20265	TCATCTTCCCCATCAGAGGT
JOHE20272	CAGCCTAATCTCACAGCCTTG	VNTR7
JOHE20273	TCTCCCACTTCCTCGTTCAT
JOHE20288	CGGTACTGCCGATGGATAGA	VNTR15
JOHE20289	AAAGATTTCAAGGCCCAAAGA
JOHE20918	GGTCAAAACCAAAAGCCAGA	VNTR34
JOHE20919	TCAAGCGAAAAACGAGGACT
