# Supplementary material for: Emergence and Pathogenicity of Highly Virulent Cryptococcus gattii Genotypes in the Northwest United States
Source: PLoS Pathog. 2010 Apr 22;6(4):e1000850. doi: 10.1371/journal.ppat.1000850 (PMC2858702; doi:10.1371/journal.ppat.1000850)
Supplement: Table S2 — GenBank accession numbers for all of the MLST and VNTR alleles represented in the text and figures. (0.05 MB XLS) [file ppat.1000850.s007.xls]

## Sheet: Sheet1
GenBank Accession number	Submission Details	Reference
AY973643	MLST allele SXI1a_3	Fraser et al 2005
AY973641	MLST allele SXI1a_7	Fraser et al 2005
DQ096304	MLST allele SXI1a_12	Fraser et al 2005
DQ096307	MLST allele SXI1a_16	Fraser et al 2005
AY973651	MLST allele SXI1a_17	Fraser et al 2005
DQ096308	MLST allele SXI1a_18	Fraser et al 2005
AY973646	MLST allele SXI1a_19	Fraser et al 2005
DQ096309	MLST allele SXI1a_22	Fraser et al 2005
AY973647	MLST allele SXI1a_23	Fraser et al 2005
AY973648	MLST allele SXI1a_24	Fraser et al 2005
DQ198306	MLST allele SXI1a_25	Fraser et al 2005
DQ198307	MLST allele SXI1a_26	Fraser et al 2005
DQ198308	MLST allele SXI1a_27	Fraser et al 2005
DQ198309	MLST allele SXI1a_28	Fraser et al 2005
EU937833	MLST allele SXI1a_35	Byrnes et al 2009
DQ198316	MLST allele SXI2a_5	Fraser et al 2005
GU446661	MLST allele SXI2a_6	This Study
DQ096313	MLST allele IGS_3	Fraser et al 2005
DQ096314	MLST allele IGS_4	Fraser et al 2005
DQ096316	MLST allele IGS_6	Fraser et al 2005
DQ096318	MLST allele IGS_8	Fraser et al 2005
DQ096319	MLST allele IGS_10	Fraser et al 2005
DQ096324	MLST allele IGS_15	Fraser et al 2005
DQ096325	MLST allele IGS_16	Fraser et al 2005
DQ096327	MLST allele IGS_18	Fraser et al 2005
DQ198328	MLST allele IGS_21	Fraser et al 2005
DQ198329	MLST allele IGS_22	Fraser et al 2005
DQ198332	MLST allele IGS_25	Fraser et al 2005
DQ198333	MLST allele IGS_26	Fraser et al 2005
DQ198334	MLST allele IGS_27	Fraser et al 2005
DQ198335	MLST allele IGS_28	Fraser et al 2005
DQ198336	MLST allele IGS_29	Fraser et al 2005
DQ198337	MLST allele IGS_30	Fraser et al 2005
GU299206	MLST allele IGS_31	This Study
GU299207	MLST allele IGS_34	This Study
DQ096359	MLST allele TEF1_2	Fraser et al 2005
DQ096361	MLST allele TEF1_4	Fraser et al 2005
DQ096362	MLST allele TEF1_5	Fraser et al 2005
DQ096363	MLST allele TEF1_6	Fraser et al 2005
DQ096364	MLST allele TEF1_7	Fraser et al 2005
DQ096367	MLST allele TEF1_10	Fraser et al 2005
DQ198338	MLST allele TEF1_19	Fraser et al 2005
DQ198339	MLST allele TEF1_20	Fraser et al 2005
DQ096377	MLST allele GPD1_1	Fraser et al 2005
DQ096378	MLST allele GPD1_2	Fraser et al 2005
DQ096380	MLST allele GPD1_4	Fraser et al 2005
DQ096381	MLST allele GPD1_5	Fraser et al 2005
DQ096382	MLST allele GPD1_6	Fraser et al 2005
DQ096385	MLST allele GPD1_9	Fraser et al 2005
DQ096392	MLST allele GPD1_16	Fraser et al 2005
DQ096393	MLST allele GPD1_17	Fraser et al 2005
DQ198322	MLST allele GPD1_21	Fraser et al 2005
DQ198323	MLST allele GPD1_22	Fraser et al 2005
DQ198325	MLST allele GPD1_24	Fraser et al 2005
DQ198326	MLST allele GPD1_25	Fraser et al 2005
GU299205	MLST allele GPD1_27	This Study
DQ096397	MLST allele LAC_1	Fraser et al 2005
DQ096398	MLST allele LAC_2	Fraser et al 2005
DQ096400	MLST allele LAC_4	Fraser et al 2005
DQ096401	MLST allele LAC_5	Fraser et al 2005
DQ096403	MLST allele LAC_7	Fraser et al 2005
DQ096407	MLST allele LAC_11	Fraser et al 2005
DQ096412	MLST allele LAC_16	Fraser et al 2005
DQ198352	MLST allele LAC_21	Fraser et al 2005
DQ198355	MLST allele LAC_24	Fraser et al 2005
DQ096416	MLST allele CAP10_1	Fraser et al 2005
DQ096419	MLST allele CAP10_4	Fraser et al 2005
DQ096420	MLST allele CAP10_5	Fraser et al 2005
DQ096421	MLST allele CAP10_6	Fraser et al 2005
DQ096422	MLST allele CAP10_7	Fraser et al 2005
DQ096425	MLST allele CAP10_10	Fraser et al 2005
DQ198318	MLST allele CAP10_14	Fraser et al 2005
DQ096343	MLST allele PLB1_1	Fraser et al 2005
DQ096344	MLST allele PLB1_2	Fraser et al 2005
DQ096345	MLST allele PLB1_3	Fraser et al 2005
DQ096347	MLST allele PLB1_5	Fraser et al 2005
DQ096351	MLST allele PLB1_9	Fraser et al 2005
DQ096356	MLST allele PLB1_14	Fraser et al 2005
DQ198342	MLST allele PLB1_16	Fraser et al 2005
DQ198344	MLST allele PLB1_18	Fraser et al 2005
DQ198345	MLST allele PLB1_19	Fraser et al 2005
DQ198348	MLST allele PLB1_22	Fraser et al 2005
DQ198349	MLST allele PLB1_23	Fraser et al 2005
DQ198350	MLST allele PLB1_24	Fraser et al 2005
DQ096331	MLST allele MPD1_2	Fraser et al 2005
DQ096332	MLST allele MPD1_3	Fraser et al 2005
DQ096334	MLST allele MPD1_5	Fraser et al 2005
DQ096337	MLST allele MPD1_8	Fraser et al 2005
DQ096456	MLST allele HOG1_1	Fraser et al 2005
DQ096457	MLST allele HOG1_2	Fraser et al 2005
EU937830	MLST allele HOG1_3	Byrnes et al 2009
EU937831	MLST allele HOG1_4	Byrnes et al 2009
EU937832	MLST allele HOG1_5	Byrnes et al 2009
GU299199	MLST allele HOG1_7	This Study
GU299200	MLST allele HOG1_8	This Study
GU299201	MLST allele HOG1_9	This Study
GU299202	MLST allele HOG1_10	This Study
GU299203	MLST allele HOG1_11	This Study
GU299204	MLST allele HOG1_12	This Study
DQ096428	MLST allele BWC1_1	Fraser et al 2005
EU937818	MLST allele BWC1_2	Byrnes et al 2009
GU299193	MLST allele BWC1_4	This Study
GU299194	MLST allele BWC1_5	This Study
GU299195	MLST allele BWC1_6	This Study
GU299196	MLST allele BWC1_7	This Study
GU299197	MLST allele BWC1_8	This Study
GU299198	MLST allele BWC1_9	This Study
DQ096442	MLST allele CNB1_1	Fraser et al 2005
DQ096443	MLST allele CNB1_2	Fraser et al 2005
EU937820	MLST allele CNB1_3	Byrnes et al 2009
GU299208	MLST allele CNB1_4	This Study
GU299209	MLST allele CNB1_5	This Study
GU299210	MLST allele CNB1_6	This Study
DQ096470	MLST allele TOR1_1	Fraser et al 2005
DQ096471	MLST allele TOR1_2	Fraser et al 2005
GU299190	MLST allele TOR1_5	This Study
GU299191	MLST allele TOR1_6	This Study
GU299192	MLST allele TOR1_7	This Study
DQ096444	MLST allele CRG1_1	Fraser et al 2005
DQ096445	MLST allele CRG1_2	Fraser et al 2005
EU937821	MLST allele CRG1_3	Byrnes et al 2009
EU937822	MLST allele CRG1_4	Byrnes et al 2009
EU937823	MLST allele CRG1_5	Byrnes et al 2009
GU299186	MLST allele CRG1_6	This Study
GU299187	MLST allele CRG1_7	This Study
GU299188	MLST allele CRG1_8	This Study
GU299189	MLST allele CRG1_9	This Study
DQ096446	MLST allele FHB1_1	Fraser et al 2005
DQ096447	MLST allele FHB1_2	Fraser et al 2005
EU937824	MLST allele FHB1_3	Byrnes et al 2009
EU937825	MLST allele FHB1_4	Byrnes et al 2009
EU937826	MLST allele FHB1_5	Byrnes et al 2009
DQ096448	MLST allele FTR1_1	Fraser et al 2005
DQ096449	MLST allele FTR1_2	Fraser et al 2005
DQ198356	MLST allele FTR1_3	Fraser et al 2005
EU937827	MLST allele FTR1_4	Byrnes et al 2009
EU937828	MLST allele FTR1_5	Byrnes et al 2009
EU937829	MLST allele FTR1_6	Byrnes et al 2009
GU299184	MLST allele FTR1_7	This Study
GU299185	MLST allele FTR1_8	This Study
DQ096432	MLST allele CAP59_1	Fraser et al 2005
DQ096433	MLST allele CAP59_2	Fraser et al 2005
DQ096434	MLST allele CAP59_3	Fraser et al 2005
EU937819	MLST allele CAP59_4	Byrnes et al 2009
GU299179	MLST allele CAP59_5	This Study
GU299180	MLST allele CAP59_6	This Study
GU299181	MLST allele CAP59_7	This Study
GU299182	MLST allele CAP59_8	This Study
GU299183	MLST allele CAP59_9	This Study
GU254178	MRL2651 VNTR3	This Study
GU254179	NIH312 VNTR3	This Study
GU254180	EJB10 VNTR3	This Study
GU254181	EJB21 VNTR3	This Study
GU254182	WM178 VNTR3	This Study
GU254183	CBS1930 VNTR3	This Study
GU254184	EJB74 VNTR3	This Study
GU254185	ICB107 VNTR3	This Study
GU254186	MMRL3013 VNTR3	This Study
GU254187	LA55 VNTR3	This Study
GU254188	ICB184 VNTR7	This Study
GU254189	R272 VNTR7	This Study
GU254190	ICB182 VNTR7	This Study
GU254191	2003/125 VNTR7	This Study
GU254192	Ram2 VNTR7	This Study
GU254193	EJB52 VNTR7	This Study
GU254194	NT-14 VNTR7	This Study
GU254195	WA861 VNTR7	This Study
GU254196	CBS7750 VNTR7	This Study
GU254197	NT-10 VNTR7	This Study
GU254198	99/473 VNTR7	This Study
GU254199	LA55 VNTR7	This Study
GU254200	2001/571	This Study
GU254201	ICB183 VNTR7	This Study
GU254202	93/980 VNTR7	This Study
GU254203	LA584 VNTR7	This Study
GU254204	CBS1930 VNTR7	This Study
GU254205	ICB179 VNTR7	This Study
GU254206	97/170 VNTR7	This Study
GU254207	NT-10 VNTR15	This Study
GU254208	MMRL2651 VNTR15	This Study
GU254209	2000/87 VNTR15	This Study
GU254210	NT-12 VNTR15	This Study
GU254211	NT-14 VNTR15	This Study
GU254212	EJB21 VNTR15	This Study
GU254213	ICB107 VNTR15	This Study
GU254214	ICB97 VNTR15	This Study
GU254215	NIH312 VNTR15	This Study
GU254216	EJB52 VNTR15	This Study
GU254217	97/170 VNTR15	This Study
GU254218	93/980 VNTR15	This Study
GU254219	MMRL2651 VNTR34	This Study
GU254220	NT-10 VNTR34	This Study
GU254221	NMRL1339 VNTR34	This Study
GU254222	PGN31 VNTR34	This Study
GU254223	NIH312 VNTR34	This Study
GU254224	RDH-2 VNTR34	This Study
GU254225	NT-8 VNTR34	This Study
GU254226	RDH-7 VNTR34	This Study
GU254227	NT-3 VNTR34	This Study
GU254228	WM178 VNTR34	This Study
GU254229	EJB10 VNTR34	This Study
GU254230	CBS8684 VNTR34	This Study
GU254231	WA861 VNTR34	This Study
GU254232	ICB97 VNTR34	This Study
GU254233	ICB184 VNTR34	This Study
GU254234	EJB12 VNTR34	This Study
GU254235	ICB107 VNTR34	This Study
GU254236	2003/125 VNTR34	This Study
GU254237	R271 VNTR34	This Study
GU254238	CA1014 VNTR34	This Study
GU254239	2001/935-1 VNTR34	This Study
GU254240	98/1037-2 VNTR34	This Study
GU254241	NT-14 VNTR34	This Study
GU254242	ICB179 VNTR34	This Study
GU254243	98/1037-1 VNTR34	This Study
GU254244	CBS10090 VNTR34	This Study
GU254245	EJB21 VNTR34	This Study
GU254246	99/901-1 VNTR34	This Study
GU254247	93/980 VNTR34	This Study
GU254248	LA55 VNTR34	This Study
GU254249	LA499 VNTR34	This Study
GU254250	ICB183 VNTR34	This Study
