# Supplementary material for: Emergence and Pathogenicity of Highly Virulent Cryptococcus gattii Genotypes in the Northwest United States
Source: PLoS Pathog. 2010 Apr 22;6(4):e1000850. doi: 10.1371/journal.ppat.1000850 (PMC2858702; doi:10.1371/journal.ppat.1000850)
Supplement: Table S3 — Detailed sequence type information from Figure 3. (0.03 MB XLS) [file ppat.1000850.s008.xls]

## Sheet: Feuil3
Strain	Sequence type (ST)									VG group	Strain information
	V3	V7	V15	V34	4_VNTR	MLST (with SXI)	MLST (without SXI)	7MLST_4VNTR	ST 4VNTR_7loci	VG group
VANC.125	6	9	8	19	20	II_1	II_1	II_1_20	1	VGIIa	Vancouver Island, Canada environmental
VANC.152	6	9	8	19	20	II_1	II_1	II_1_20	1	VGIIa	Vancouver Island, Canada environmental
VANC.AOR432	6	9	8	19	20	II_1	II_1	II_1_20	1	VGIIa	Vancouver Island, Canada clinical
VANC.F2596	6	9	8	19	20	II_1	II_1	II_1_20	1	VGIIa	Vancouver Island, Canada veterinary
VANC.F2932	6	9	8	19	20	II_1	II_1	II_1_20	1	VGIIa	Vancouver Island, Canada clinical
VANC.F3016	6	9	8	19	20	II_1	II_1	II_1_20	1	VGIIa	Vancouver Island, Canada veterinary
VANC.F3179	6	9	8	19	20	II_1	II_1	II_1_20	1	VGIIa	Vancouver Island, Canada clinical
VANC.R268	6	9	8	19	20	II_1	II_1	II_1_20	1	VGIIa	Vancouver Island clinical
VANC.R269	6	9	8	19	20	II_1	II_1	II_1_20	1	VGIIa	Vancouver Island clinical
VANC.R271	6	9	8	19	20	II_1	II_1	II_1_20	1	VGIIa	Vancouver Island clinical
VANC.R360	6	9	8	19	20	II_1	II_1	II_1_20	1	VGIIa	Vancouver Island, Canada clinical
VANC.R498	6	9	8	19	20	II_1	II_1	II_1_20	1	VGIIa	Vancouver Island, Canada veterinary
VANC.R540	6	9	8	19	20	II_1	II_1	II_1_20	1	VGIIa	Vancouver Island, Canada clinical
VANC.RB1	6	9	8	19	20	II_1	II_1	II_1_20	1	VGIIa	Vancouver Island environmental
VANC.RB2	6	9	8	19	20	II_1	II_1	II_1_20	1	VGIIa	Vancouver Island environmental
VANC.RB39	6	9	8	19	20	II_1	II_1	II_1_20	1	VGIIa	Vancouver Island, Canada environmental
VANC.RB4	6	9	8	19	20	II_1	II_1	II_1_20	1	VGIIa	Vancouver Island environmental
VANC.RB45	6	9	8	19	20	II_1	II_1	II_1_20	1	VGIIa	Vancouver Island, Canada environmental
3700(1)	6	9	8	19	20	II_1	II_1	II_1_20	1	VGIIa	Veterinary porpoise Wash St. Harbor
EJB8	6	9	8	19	20	II_1	II_1	II_1_20	1	VGIIa	Washington, USA
EJB16	6	9	8	19	20	II_1	II_1	II_1_20	1	VGIIa	Veterinary, alpaca Oregon
NIH444	6	9	8	19	20	II_1	II_1	II_1_20	1	VGIIa	Seattle, USA clinical
R265	6	9	8	19	20	II_1	II_1	II_1_20	1	VGIIa	Vancouver Island clinical
RB59	6	9	8	19	20	II_1	II_1	II_1_20	1	VGIIa	Vancouver Island, Canada environmental
T67707	6	9	8	19	20	II_1	II_1	II_1_20	1	VGIIa	Clinical, Puget Sound, USA
3059	6	9	8	19	20	II_1	II_1	II_1_20	1	VGIIa	WA State porpoise
3635	6	9	8	19	20	II_1	II_1	II_1_20	1	VGIIa	WA State porpoise
3700(2)	6	9	8	19	20	II_1	II_1	II_1_20	1	VGIIa	WA State porpoise
EJB13	6	9	8	19	20	II_1	II_1	II_1_20	1	VGIIa	WA State clinical
EJB17A	6	9	8	19	20	II_1	II_1	II_1_20	1	VGIIa	OR State canine
EJB17B	6	9	8	19	20	II_1	II_1	II_1_20	1	VGIIa	OR State canine
EJB19	6	9	8	19	20	II_1	II_1	II_1_20	1	VGIIa	OR State clinical
EJB3	6	9	8	19	20	II_1	II_1	II_1_20	1	VGIIa	OR State clinical
EJB4	6	9	8	19	20	II_1	II_1	II_1_20	1	VGIIa	WA State clinical
EJB5	6	9	8	19	20	II_1	II_1	II_1_20	1	VGIIa	WA State clinical
EJB6	6	9	8	19	20	II_1	II_1	II_1_20	1	VGIIa	WA State clinical
EJB7	6	9	8	19	20	II_1	II_1	II_1_20	1	VGIIa	WA State clinical
EJB9	6	9	8	19	20	II_1	II_1	II_1_20	1	VGIIa	WA State clinical
CA1014	6	9	8	20	21	II_1	II_1	II_1_21	2	VGIIa	CA clinical
CBS7750	6	10	8	19	29	II_1	II_1	II_1_29	3	VGIIa	San Francisco, USA environmental
2001/935/_1	9	4	5	21	24	II_15	II_10	II_10_24	4	VGII	Senegal clinical
2000/87	9	4	5	28	25	II_15	II_10	II_10_25	5	VGII	France clinical
96/1120-1	9	4	5	28	25	II_15	II_10	II_10_25	5	VGII	France clinical
96/1120-2	9	4	5	28	25	II_15	II_10	II_10_25	5	VGII	France clinical
99/901-1	9	4	5	28	25	II_15	II_10	II_10_25	5	VGII	France clinical
99/901-2	9	4	5	28	25	II_15	II_10	II_10_25	5	VGII	France clinical
2006/00194	5	6	6	19	16	II_9	II_12	II_12_16	6	VGII	French Guyana clinical
2004/335	5	6	6	20	17	II_9	II_12	II_12_17	7	VGII	French Guyana clinical
2004/606	5	6	6	20	17	II_9	II_12	II_12_17	7	VGII	French Guyana clinical
2004/681	5	6	6	20	17	II_9	II_12	II_12_17	7	VGII	French Guyana clinical
98/1132	5	6	6	20	17	II_9	II_12	II_12_17	7	VGII	Caribbean Islands clinical
ICB97	5	3	10	14	28	II_18	II_14	II_14_28	8	VGII	Brazil clinical
CBS8684	8	6	6	12	23	II_16	II_15	II_15_23	9	VGII	Uruguay environmental
2003/125	5	4	8	18	13	II_4	II_16	II_16_13	10	VGII	France clinical
98/1037-2	5	4	8	22	14	II_19	II_16	II_16_14	11	VGII	France clinical
98/1037-1	5	4	8	25	15	II_19	II_16	II_16_15	12	VGII	France clinical
ICB107	10	9	9	17	26	II_2	II_2	II_2_26	13	VGIIa	Brazil clinical
CBS10090	13	14	8	26	31	II_22	II_21	II_21_31	14	VGII	Greece Clinical
C2102	5	5	7	6	3	II_13	II_3	II_3_3	15	VGII	Northern Territory, Australia clinical
C2091	5	5	7	7	4	II_13	II_3	II_3_4	16	VGII	Northern Territory, Australia clinical
C2108	5	5	7	8	5	II_13	II_3	II_3_5	17	VGII	Northern Territory, Australia clinical
C2086	5	5	7	9	6	II_13	II_3	II_3_6	18	VGII	Northern Territory, Australia clinical
C193	5	2	6	11	12	II_3	II_4	II_4_12	19	VGIIb	Sydney, Australia veterinary
C194	5	2	6	11	12	II_3	II_4	II_4_12	19	VGIIb	Sydney, Australia veterinary
C196	5	2	6	11	12	II_3	II_4	II_4_12	19	VGIIb	Sydney, Australia veterinary
C204	5	2	6	11	12	II_3	II_4	II_4_12	19	VGIIb	Sydney, Australia veterinary
C2074	5	2	6	11	12	II_3	II_4	II_4_12	19	VGIIb	Sydney, Australia veterinary
C2081	5	2	6	11	12	II_3	II_4	II_4_12	19	VGIIb	Sydney, Australia veterinary
C2088	5	2	6	11	12	II_3	II_4	II_4_12	19	VGIIb	Northern Territory, Australia clinical
C2089	5	2	6	11	12	II_3	II_4	II_4_12	19	VGIIb	Northern Territory, Australia clinical
C2095	5	2	6	11	12	II_3	II_4	II_4_12	19	VGIIb	Northern Territory, Australia clinical
C2100	5	2	6	11	12	II_3	II_4	II_4_12	19	VGIIb	Australia environmental
C2104	5	2	6	11	12	II_3	II_4	II_4_12	19	VGIIb	Australia environmental
C2107	5	2	6	11	12	II_3	II_4	II_4_12	19	VGIIb	Northern Territory, Australia clinical
VANC.R272	5	2	6	11	12	II_3	II_4	II_4_12	19	VGIIb	Vancouver Island, Canada clinical
VANC.RB31	5	2	6	11	12	II_3	II_4	II_4_12	19	VGIIb	Vancouver Island, Canada environmental
EJB10	5	2	6	11	12	II_3	II_4	II_4_12	19	VGIIb	OR State clinical
MMC08-896	5	2	6	11	12	II_3	II_4	II_4_12	19	VGIIb	OR State canine
EJB53	5	2	6	11	12	II_3	II_4	II_4_12	19	VGIIb	OR state elk
99/473	5	13	6	11	27	II_3	II_4	II_4_27	20	VGIIb	Caribbean Islands clinical
A6MR38	9	6	12	16	30	II_20	II_5	II_5_30	21	VGIIc	OR State clinical
EJB12	9	6	12	16	30	II_20	II_5	II_5_30	21	VGIIc	OR State clinical
EJB14	9	6	12	16	30	II_20	II_5	II_5_30	21	VGIIc	OR State feline
EJB15	9	6	12	16	30	II_20	II_5	II_5_30	21	VGIIc	OR State alpaca
EJB18	9	6	12	16	30	II_20	II_5	II_5_30	21	VGIIc	OR State clinical
EJB52	9	6	12	16	30	II_20	II_5	II_5_30	21	VGIIc	OR State feline
EJB55	9	6	12	16	30	II_20	II_5	II_5_30	21	VGIIc	OR State ovine
EJB74	9	6	12	16	30	II_20	II_5	II_5_30	21	VGIIc	OR State feline
EJB75	9	6	12	16	30	II_20	II_5	II_5_30	21	VGIIc	Or State canine
C10	6	8	8	13	19	II_7	II_6	II_6_19	22	VGII	Western Australia, Australia veterinary
ICB184	5	1	6	15	11	II_6	II_7	II_7_11	23	VGII	Brazil environmental
C2002	7	6	6	10	22	II_5	II_8	II_8_22	24	VGII	Sydney, Australia clinical
WM178	7	6	6	10	22	II_5	II_8	II_8_22	24	VGII	Sydney, Australia clinical
C2093	3	11	2	2	9	I_3	I_1	I_1_9	25	VGI	Northern Territory, Australia clinical
JF7	3	11	3	2	10	I_11	I_3	I_3_10	26	VGI	South Australia, Australia environmental
JF9	3	11	1	2	8	I_24	I_3	I_3_8	27	VGI	South Australia, Australia environmental
JF65	2	9	11	5	7	III_9	III_26	III_26_7	28	VGIII	Clinical
MMRL2651	1	9	4	1	1	IV_8	IV_7	IV_7_1	29	VGIV	Botswana clinical
KB11632	6	9	8	27	32	II_1	II_1	II_1_32	30	VGIIa	OR State clinical
EJB21	6	9	8	27	32	II_1	II_1	II_1_32	30	VGIIa	OR State porpoise
MMC08-1042	6	9	8	27	32	II_1	II_1	II_1_32	30	VGIIa	OR State clinical
ICB179	5	20	6	24	33	II_17	II_9	II_9_33	31	VGII	Brazil environmental
2001/571	6	15	6	10	34	II_14	II_19	II_19_34	32	VGII	France clinical
LA55	13	14	8	30	35	II_22	II_21	II_21_35	33	VGII	Brazil clinical
LA499	8	18	6	31	36	II_23	II_22	II_22_36	34	VGII	Colombia clinical
LA567	8	18	6	19	37	II_23	II_23	II_23_37	35	VGII	Colombia clinical
LA584	8	18	6	30	38	II_21	II_13	II_13_38	36	VGII	Colombia clinical
93/980	5	17	19	29	39	II_10	II_17	II_17_39	37	VGII	France clinical
97/170	9	21	18	20	40	II_11	II_18	II_18_40	38	VGII	French Guyana clinical
CBS1930	8	19	6	30	41	II_21	II_13	II_13_41	39	VGII	Aruba veterinary
ICB182	8	3	6	19	42	II_8	II_11	II_11_42	40	VGII	Brazil clinical
ICB183	5	16	6	32	43	II_12	II_20	II_20_43	41	VGII	Brazil environmental
