# Supplementary material for: Emergence and Pathogenicity of Highly Virulent Cryptococcus gattii Genotypes in the Northwest United States
Source: PLoS Pathog. 2010 Apr 22;6(4):e1000850. doi: 10.1371/journal.ppat.1000850 (PMC2858702; doi:10.1371/journal.ppat.1000850)
Supplement: Table S4 — Detailed sequence type information from Figure 4B and Figure 4C. (0.02 MB XLS) [file ppat.1000850.s009.xls]

## Sheet: Sheet1
Figure 4B			Figure 4C
Isolate	Sequence Type		Isolate	Sequence Type
R265	1		R265	2
3700 (1)	1		3700 (1)	2
3700 (2)	1		3700 (2)	2
3635	1		3635	2
3059	1		3059	2
ICB107	7		ICB107	7
R272	3		R272	3
EJB10	3		EJB10	3
EJB53	3		EJB53	3
99/473-1	4		99/473-1	4
A6MR38	5		A6MR38	5
EJB18	5		EJB18	5
EJB12	5		EJB12	5
EJB14	5		EJB14	5
EJB15	5		EJB15	5
EJB52	5		EJB52	5
EJB55	5		EJB55	5
EJB74	5		EJB74	5
EJB75	5		EJB75	5
CBS1930	9		CBS1930	10
LA584	9		LA584	9
LA499	6		LA499	6
LA567	12		LA567	13
CBS10090	10		CBS10090	11
LA55	11		LA55	12
ICB184	8		ICB184	8
WA861	13		WA861	14
ICB183	22		ICB183	24
93/980	21		93/980	23
ICB182	15		ICB182	16
97/170	17		97/170	19
CBS8684	20		CBS8684	22
2003/125	16		2003/125	17
98/1037-2	16		98/1037-2	18
ICB179	14		ICB179	15
ICB97	24		ICB97	26
96/1120-1	23		96/1120-1	25
2001/571	18		2001/571	20
WM178	19		WM178	21
NT-8	2		NT-8	1
