# Supplementary material for: Emergence and Pathogenicity of Highly Virulent Cryptococcus gattii Genotypes in the Northwest United States
Source: PLoS Pathog. 2010 Apr 22;6(4):e1000850. doi: 10.1371/journal.ppat.1000850 (PMC2858702; doi:10.1371/journal.ppat.1000850)
Supplement: Table S5 — Mating properties of selected VGII isolates. (0.02 MB XLS) [file ppat.1000850.s010.xls]

## Sheet: Sheet1
Isolate	Molecular type	Mating Type	Fertility with VGIII (B4546a/NIH312alpha)
R265	VGIIa	a	+
EJB3	VGIIa	a	+
W15209	VGIIa	a	-
EJB4	VGIIa	a	+
EJB5	VGIIa	a	-
EJB6	VGIIa	a	+
EJB7	VGIIa	a	+
EJB8	VGIIa	a	+
EJB9	VGIIa	a	+
EJB13	VGIIa	a	-
EJB16	VGIIa	a	+
EJB17	VGIIa	a	+
3700 (1)	VGIIa	a	+
3700 (2)	VGIIa	a	+
3635	VGIIa	a	-
3059	VGIIa	a	+
R272	VGIIb	a	-
EJB10	VGIIb	a	-
EJB53	VGIIb	a	-
EJB12	VGIIc	a	-
EJB14	VGIIc	a	-
EJB15	VGIIc	a	+
EJB18	VGIIc	a	+
EJB52	VGIIc	a	+
EJB74	VGIIc	a	-
EJB75	VGIIc	a	+
ICB107	VGII	a	-
99/473	VGII	a	+
ICB97	VGII	a	-
ICB179	VGII	a	-
ICB182	VGII	a	-
ICB183	VGII	a	-
ICB184	VGII	a	-
2004/335	VGII	a	+
WA861	VGII	a	-
2001/571	VGII	a	-
CBS8684	VGII	a	+
NT-8	VGII	a	+
WM178	VGII	a	-
93/980	VGII	a	+
97/170	VGII	a	-
2003/125	VGII	a	-
98/1037-2	VGII	a	-
96/1120-1	VGII	a	+
CBS1930	VGII	a	+
CBS10090	VGII	a	+
LA55	VGII	a	+
LA499	VGII	a	+
LA567	VGII	a	-
LA584	VGII	a	+
